# Supplementary material for: SPEAR: Systematic ProtEin AnnotatoR
Source: Bioinformatics. 2022 Jun 13;38(15):3827–9. doi: 10.1093/bioinformatics/btac391 (PMC9344845; doi:10.1093/bioinformatics/btac391)
Supplement: btac391_Supplementary_Data [file btac391_supplementary_data.zip]

Archive with 3 entries (3 files):
- Supplemental data S2 RESPONSE.zip
- Supplemental data S3 RESPONSE.zip
- Supplemental_S1_RESPONSE.docx
